# Supplementary material for: A Structural Comparison of SARS-CoV-2 Main Protease and Animal Coronaviral Main Protease Reveals Species-Specific Ligand Binding and Dimerization Mechanism
Source: Int J Mol Sci. 2022 May 18;23(10):5669. doi: 10.3390/ijms23105669 (PMC9145999; doi:10.3390/ijms23105669)
Supplement: Supplementary file 1 [file ijms-23-05669-s001.zip]

Archive with 1 entries (1 files):
- ijms-1732844-supplementary.pdf
